# Supplementary material for: Localization of Pyranose 2-Oxidase from Kitasatospora aureofaciens: A Step Closer to Elucidate a Biological Role
Source: Int J Mol Sci. 2023 Jan 19;24(3):1975. doi: 10.3390/ijms24031975 (PMC9916811; doi:10.3390/ijms24031975)
Supplement: Supplementary file 1 [file ijms-24-01975-s001.zip]

Archive with 1 entries (1 files):
- ijms-2147131-supplementary.pdf
